# Supplementary material for: Superior continuous quantity discrimination in a freshwater turtle
Source: Front Zool. 2021 Sep 25;18:49. doi: 10.1186/s12983-021-00431-y (PMC8466656; doi:10.1186/s12983-021-00431-y)
Supplement: Supplementary file 2 — Additional file 2. Data of daily performance of each turtle in each experiment. [file 12983_2021_431_MOESM2_ESM.xlsx]

## Sheet: Experiment 1
Subject	Phase	Day	Date	Pair	Ratio	Difference	Correct trials	Total trials	Percentage
MS11	1	1	2019-04-29	1 vs 3	0.33	2	18	20	0.9
MS11	1	2	2019-04-30	1 vs 3	0.33	2	15	20	0.75
MS11	1	3	2019-05-01	1 vs 3	0.33	2	19	20	0.95
MS11	1	4	2019-05-02	1 vs 3	0.33	2	17	21	0.809524
MS11	1	5	2019-05-03	1 vs 3	0.33	2	15	20	0.75
MS11	2	1	2019-05-04	2 vs 4	0.5	2	17	20	0.85
MS11	2	2	2019-05-05	2 vs 4	0.5	2	13	20	0.65
MS11	2	3	2019-05-06	2 vs 4	0.5	2	15	20	0.75
MS11	2	4	2019-05-07	2 vs 4	0.5	2	11	20	0.55
MS11	2	5	2019-05-08	2 vs 4	0.5	2	16	20	0.8
MS11	3	1	2019-05-09	3 vs 4	0.75	1	11	20	0.55
MS11	3	2	2019-05-10	3 vs 4	0.75	1	16	20	0.8
MS11	3	3	2019-05-11	3 vs 4	0.75	1	13	20	0.65
MS11	3	4	2019-05-12	3 vs 4	0.75	1	13	20	0.65
MS11	3	5	2019-05-13	3 vs 4	0.75	1	15	20	0.75
MS11	4	1	2019-05-14	4 vs 5	0.8	1	14	20	0.7
MS11	4	2	2019-05-15	4 vs 5	0.8	1	12	20	0.6
MS11	4	3	2019-05-16	4 vs 5	0.8	1	14	21	0.666667
MS11	4	4	2019-05-17	4 vs 5	0.8	1	12	20	0.6
MS11	4	5	2019-05-18	4 vs 5	0.8	1	14	20	0.7
MS11	5	1	2019-05-19	6 vs 7	0.85	1	15	20	0.75
MS11	5	2	2019-05-20	6 vs 7	0.85	1	15	20	0.75
MS11	5	3	2019-05-21	6 vs 7	0.85	1	8	19	0.421053
MS11	5	4	2019-05-22	6 vs 7	0.85	1	11	21	0.52381
MS11	5	5	2019-05-23	6 vs 7	0.85	1	14	20	0.7
Subject	Phase	Day	Date	Pair	Ratio	Difference	Correct trials	Total trials	Percentage
MS14	1	1	2019-04-29	1 vs 3	0.33	2	14	20	0.7
MS14	1	2	2019-04-30	1 vs 3	0.33	2	13	20	0.65
MS14	1	3	2019-05-01	1 vs 3	0.33	2	18	20	0.9
MS14	1	4	2019-05-02	1 vs 3	0.33	2	16	20	0.8
MS14	1	5	2019-05-03	1 vs 3	0.33	2	18	20	0.9
MS14	2	1	2019-05-04	2 vs 4	0.5	2	16	20	0.8
MS14	2	2	2019-05-05	2 vs 4	0.5	2	10	20	0.5
MS14	2	3	2019-05-06	2 vs 4	0.5	2	15	20	0.75
MS14	2	4	2019-05-07	2 vs 4	0.5	2	13	20	0.65
MS14	2	5	2019-05-08	2 vs 4	0.5	2	14	20	0.7
MS14	3	1	2019-05-09	3 vs 4	0.75	1	12	20	0.6
MS14	3	2	2019-05-10	3 vs 4	0.75	1	15	20	0.75
MS14	3	3	2019-05-11	3 vs 4	0.75	1	17	20	0.85
MS14	3	4	2019-05-12	3 vs 4	0.75	1	14	20	0.7
MS14	3	5	2019-05-13	3 vs 4	0.75	1	15	20	0.75
MS14	4	1	2019-05-14	4 vs 5	0.8	1	12	20	0.6
MS14	4	2	2019-05-15	4 vs 5	0.8	1	13	20	0.65
MS14	4	3	2019-05-16	4 vs 5	0.8	1	15	20	0.75
MS14	4	4	2019-05-17	4 vs 5	0.8	1	13	20	0.65
MS14	4	5	2019-05-18	4 vs 5	0.8	1	14	20	0.7
MS14	5	1	2019-05-19	6 vs 7	0.85	1	13	20	0.65
MS14	5	2	2019-05-20	6 vs 7	0.85	1	13	20	0.65
MS14	5	3	2019-05-21	6 vs 7	0.85	1	14	20	0.7
MS14	5	4	2019-05-22	6 vs 7	0.85	1	10	20	0.5
MS14	5	5	2019-05-23	6 vs 7	0.85	1	14	20	0.7
Subject	Phase	Day	Date	Pair	Ratio	Difference	Correct trials	Total trials	Percentage
MS16	1	1	2019-04-29	1 vs 3	0.33	2	15	20	0.75
MS16	1	2	2019-04-30	1 vs 3	0.33	2	16	20	0.8
MS16	1	3	2019-05-01	1 vs 3	0.33	2	19	20	0.95
MS16	1	4	2019-05-02	1 vs 3	0.33	2	13	22	0.590909
MS16	1	5	2019-05-03	1 vs 3	0.33	2	14	20	0.7
MS16	2	1	2019-05-04	2 vs 4	0.5	2	10	20	0.5
MS16	2	2	2019-05-05	2 vs 4	0.5	2	9	20	0.45
MS16	2	3	2019-05-06	2 vs 4	0.5	2	13	20	0.65
MS16	2	4	2019-05-07	2 vs 4	0.5	2	14	20	0.7
MS16	2	5	2019-05-08	2 vs 4	0.5	2	17	20	0.85
MS16	3	1	2019-05-09	3 vs 4	0.75	1	8	20	0.4
MS16	3	2	2019-05-10	3 vs 4	0.75	1	15	20	0.75
MS16	3	3	2019-05-11	3 vs 4	0.75	1	15	20	0.75
MS16	3	4	2019-05-12	3 vs 4	0.75	1	14	20	0.7
MS16	3	5	2019-05-13	3 vs 4	0.75	1	17	20	0.85
MS16	4	1	2019-05-14	4 vs 5	0.8	1	14	20	0.7
MS16	4	2	2019-05-15	4 vs 5	0.8	1	16	21	0.761905
MS16	4	3	2019-05-16	4 vs 5	0.8	1	13	20	0.65
MS16	4	4	2019-05-17	4 vs 5	0.8	1	13	20	0.65
MS16	4	5	2019-05-18	4 vs 5	0.8	1	15	20	0.75
MS16	5	1	2019-05-19	6 vs 7	0.85	1	13	21	0.619048
MS16	5	2	2019-05-20	6 vs 7	0.85	1	15	20	0.75
MS16	5	3	2019-05-21	6 vs 7	0.85	1	13	20	0.65
MS16	5	4	2019-05-22	6 vs 7	0.85	1	15	20	0.75
MS16	5	5	2019-05-23	6 vs 7	0.85	1	13	20	0.65
Subject	Phase	Day	Date	Pair	Ratio	Difference	Correct trials	Total trials	Percentage
MS31	1	1	2019-04-29	1 vs 3	0.33	2	13	20	0.65
MS31	1	2	2019-04-30	1 vs 3	0.33	2	14	20	0.7
MS31	1	3	2019-05-01	1 vs 3	0.33	2	16	20	0.8
MS31	1	4	2019-05-02	1 vs 3	0.33	2	18	20	0.9
MS31	1	5	2019-05-03	1 vs 3	0.33	2	19	20	0.95
MS31	2	1	2019-05-04	2 vs 4	0.5	2	16	20	0.8
MS31	2	2	2019-05-05	2 vs 4	0.5	2	14	20	0.7
MS31	2	3	2019-05-06	2 vs 4	0.5	2	16	20	0.8
MS31	2	4	2019-05-07	2 vs 4	0.5	2	14	20	0.7
MS31	2	5	2019-05-08	2 vs 4	0.5	2	14	20	0.7
MS31	3	1	2019-05-09	3 vs 4	0.75	1	18	20	0.9
MS31	3	2	2019-05-10	3 vs 4	0.75	1	14	20	0.7
MS31	3	3	2019-05-11	3 vs 4	0.75	1	16	20	0.8
MS31	3	4	2019-05-12	3 vs 4	0.75	1	16	20	0.8
MS31	3	5	2019-05-13	3 vs 4	0.75	1	10	20	0.5
MS31	4	1	2019-05-14	4 vs 5	0.8	1	12	20	0.6
MS31	4	2	2019-05-15	4 vs 5	0.8	1	12	20	0.6
MS31	4	3	2019-05-16	4 vs 5	0.8	1	13	20	0.65
MS31	4	4	2019-05-17	4 vs 5	0.8	1	13	20	0.65
MS31	4	5	2019-05-18	4 vs 5	0.8	1	14	20	0.7
MS31	5	1	2019-05-19	6 vs 7	0.85	1	10	20	0.5
MS31	5	2	2019-05-20	6 vs 7	0.85	1	9	20	0.45
MS31	5	3	2019-05-21	6 vs 7	0.85	1	12	20	0.6
MS31	5	4	2019-05-22	6 vs 7	0.85	1	15	21	0.714286
MS31	5	5	2019-05-23	6 vs 7	0.85	1	14	20	0.7
Subject	Phase	Day	Date	Pair	Ratio	Difference	Correct trials	Total trials	Percentage
MS33	1	1	2019-04-29	1 vs 3	0.33	2	15	20	0.75
MS33	1	2	2019-04-30	1 vs 3	0.33	2	12	20	0.6
MS33	1	3	2019-05-01	1 vs 3	0.33	2	17	20	0.85
MS33	1	4	2019-05-02	1 vs 3	0.33	2	15	20	0.75
MS33	1	5	2019-05-03	1 vs 3	0.33	2	18	20	0.9
MS33	2	1	2019-05-04	2 vs 4	0.5	2	15	20	0.75
MS33	2	2	2019-05-05	2 vs 4	0.5	2	14	20	0.7
MS33	2	3	2019-05-06	2 vs 4	0.5	2	18	20	0.9
MS33	2	4	2019-05-07	2 vs 4	0.5	2	18	20	0.9
MS33	2	5	2019-05-08	2 vs 4	0.5	2	15	20	0.75
MS33	3	1	2019-05-09	3 vs 4	0.75	1	14	20	0.7
MS33	3	2	2019-05-10	3 vs 4	0.75	1	14	20	0.7
MS33	3	3	2019-05-11	3 vs 4	0.75	1	12	20	0.6
MS33	3	4	2019-05-12	3 vs 4	0.75	1	13	20	0.65
MS33	3	5	2019-05-13	3 vs 4	0.75	1	15	20	0.75
MS33	4	1	2019-05-14	4 vs 5	0.8	1	12	20	0.6
MS33	4	2	2019-05-15	4 vs 5	0.8	1	14	20	0.7
MS33	4	3	2019-05-16	4 vs 5	0.8	1	14	20	0.7
MS33	4	4	2019-05-17	4 vs 5	0.8	1	13	20	0.65
MS33	4	5	2019-05-18	4 vs 5	0.8	1	15	20	0.75
MS33	5	1	2019-05-19	6 vs 7	0.85	1	18	20	0.9
MS33	5	2	2019-05-20	6 vs 7	0.85	1	14	19	0.736842
MS33	5	3	2019-05-21	6 vs 7	0.85	1	16	20	0.8
MS33	5	4	2019-05-22	6 vs 7	0.85	1	15	20	0.75
MS33	5	5	2019-05-23	6 vs 7	0.85	1	16	20	0.8

## Sheet: Exp. 2 - Phase I
Subject	Day	Date	Pair	Ratio	Difference	Correct trials	Total trials	Percentage
MS11	1	2019-06-26	1 vs. 5	0.2	4	2	2	0.7
MS11	2	2019-06-27	1 vs. 5	0.2	4	1	2
MS11	3	2019-06-28	1 vs. 5	0.2	4	0	2
MS11	4	2019-06-29	1 vs. 5	0.2	4	2	2
MS11	5	2019-06-30	1 vs. 5	0.2	4	2	2
MS11	1	2019-06-26	1 vs. 4	0.25	3	1	2	0.7
MS11	2	2019-06-27	1 vs. 4	0.25	3	2	2
MS11	3	2019-06-28	1 vs. 4	0.25	3	1	2
MS11	4	2019-06-29	1 vs. 4	0.25	3	1	2
MS11	5	2019-06-30	1 vs. 4	0.25	3	2	2
MS11	1	2019-06-26	1 vs. 3	0.34	2	0	2	0.4
MS11	2	2019-06-27	1 vs. 3	0.34	2	2	2
MS11	3	2019-06-28	1 vs. 3	0.34	2	1	2
MS11	4	2019-06-29	1 vs. 3	0.34	2	0	2
MS11	5	2019-06-30	1 vs. 3	0.34	2	1	2
MS11	1	2019-06-26	2 vs. 5	0.4	3	1	2	0.8
MS11	2	2019-06-27	2 vs. 5	0.4	3	2	2
MS11	3	2019-06-28	2 vs. 5	0.4	3	2	2
MS11	4	2019-06-29	2 vs. 5	0.4	3	2	2
MS11	5	2019-06-30	2 vs. 5	0.4	3	1	2
MS11	1	2019-06-26	1 vs. 2	0.5	1	2	2	0.8
MS11	2	2019-06-27	1 vs. 2	0.5	1	1	2
MS11	3	2019-06-28	1 vs. 2	0.5	1	2	2
MS11	4	2019-06-29	1 vs. 2	0.5	1	2	2
MS11	5	2019-06-30	1 vs. 2	0.5	1	1	2
MS11	1	2019-06-26	2 vs. 4	0.5	2	1	2	0.7
MS11	2	2019-06-27	2 vs. 4	0.5	2	1	2
MS11	3	2019-06-28	2 vs. 4	0.5	2	2	2
MS11	4	2019-06-29	2 vs. 4	0.5	2	2	2
MS11	5	2019-06-30	2 vs. 4	0.5	2	1	2
MS11	1	2019-06-26	3 vs. 5	0.6	2	2	2	0.6
MS11	2	2019-06-27	3 vs. 5	0.6	2	1	2
MS11	3	2019-06-28	3 vs. 5	0.6	2	0	2
MS11	4	2019-06-29	3 vs. 5	0.6	2	1	2
MS11	5	2019-06-30	3 vs. 5	0.6	2	2	2
MS11	1	2019-06-26	2 vs. 3	0.67	1	2	2	0.7
MS11	2	2019-06-27	2 vs. 3	0.67	1	1	2
MS11	3	2019-06-28	2 vs. 3	0.67	1	1	2
MS11	4	2019-06-29	2 vs. 3	0.67	1	1	2
MS11	5	2019-06-30	2 vs. 3	0.67	1	2	2
MS11	1	2019-06-26	3 vs. 4	0.75	1	1	2	0.6
MS11	2	2019-06-27	3 vs. 4	0.75	1	0	2
MS11	3	2019-06-28	3 vs. 4	0.75	1	2	2
MS11	4	2019-06-29	3 vs. 4	0.75	1	2	2
MS11	5	2019-06-30	3 vs. 4	0.75	1	1	2
MS11	1	2019-06-26	4 vs. 5	0.8	1	1	2	0.6
MS11	2	2019-06-27	4 vs. 5	0.8	1	2	2
MS11	3	2019-06-28	4 vs. 5	0.8	1	1	2
MS11	4	2019-06-29	4 vs. 5	0.8	1	2	2
MS11	5	2019-06-30	4 vs. 5	0.8	1	0	2
Subject	Day	Date	Pair	Ratio	Difference	Correct trials	Total trials	Percentage
MS14	1	2019-06-26	1 vs. 5	0.2	4	2	2	0.9
MS14	2	2019-06-27	1 vs. 5	0.2	4	2	2
MS14	3	2019-06-28	1 vs. 5	0.2	4	2	2
MS14	4	2019-06-29	1 vs. 5	0.2	4	2	2
MS14	5	2019-06-30	1 vs. 5	0.2	4	1	2
MS14	1	2019-06-26	1 vs. 4	0.25	3	2	2	1
MS14	2	2019-06-27	1 vs. 4	0.25	3	2	2
MS14	3	2019-06-28	1 vs. 4	0.25	3	2	2
MS14	4	2019-06-29	1 vs. 4	0.25	3	2	2
MS14	5	2019-06-30	1 vs. 4	0.25	3	2	2
MS14	1	2019-06-26	1 vs. 3	0.34	2	2	2	1
MS14	2	2019-06-27	1 vs. 3	0.34	2	2	2
MS14	3	2019-06-28	1 vs. 3	0.34	2	2	2
MS14	4	2019-06-29	1 vs. 3	0.34	2	2	2
MS14	5	2019-06-30	1 vs. 3	0.34	2	2	2
MS14	1	2019-06-26	2 vs. 5	0.4	3	2	2	1
MS14	2	2019-06-27	2 vs. 5	0.4	3	2	2
MS14	3	2019-06-28	2 vs. 5	0.4	3	2	2
MS14	4	2019-06-29	2 vs. 5	0.4	3	2	2
MS14	5	2019-06-30	2 vs. 5	0.4	3	2	2
MS14	1	2019-06-26	1 vs. 2	0.5	1	2	2	0.8
MS14	2	2019-06-27	1 vs. 2	0.5	1	2	2
MS14	3	2019-06-28	1 vs. 2	0.5	1	2	2
MS14	4	2019-06-29	1 vs. 2	0.5	1	0	2
MS14	5	2019-06-30	1 vs. 2	0.5	1	2	2
MS14	1	2019-06-26	2 vs. 4	0.5	2	1	2	0.8
MS14	2	2019-06-27	2 vs. 4	0.5	2	2	2
MS14	3	2019-06-28	2 vs. 4	0.5	2	1	2
MS14	4	2019-06-29	2 vs. 4	0.5	2	2	2
MS14	5	2019-06-30	2 vs. 4	0.5	2	2	2
MS14	1	2019-06-26	3 vs. 5	0.6	2	2	2	0.9
MS14	2	2019-06-27	3 vs. 5	0.6	2	2	2
MS14	3	2019-06-28	3 vs. 5	0.6	2	1	2
MS14	4	2019-06-29	3 vs. 5	0.6	2	2	2
MS14	5	2019-06-30	3 vs. 5	0.6	2	2	2
MS14	1	2019-06-26	2 vs. 3	0.67	1	1	2	0.6
MS14	2	2019-06-27	2 vs. 3	0.67	1	2	2
MS14	3	2019-06-28	2 vs. 3	0.67	1	2	2
MS14	4	2019-06-29	2 vs. 3	0.67	1	1	2
MS14	5	2019-06-30	2 vs. 3	0.67	1	0	2
MS14	1	2019-06-26	3 vs. 4	0.75	1	1	2	0.7
MS14	2	2019-06-27	3 vs. 4	0.75	1	1	2
MS14	3	2019-06-28	3 vs. 4	0.75	1	2	2
MS14	4	2019-06-29	3 vs. 4	0.75	1	2	2
MS14	5	2019-06-30	3 vs. 4	0.75	1	1	2
MS14	1	2019-06-26	4 vs. 5	0.8	1	1	2	0.5
MS14	2	2019-06-27	4 vs. 5	0.8	1	0	2
MS14	3	2019-06-28	4 vs. 5	0.8	1	1	2
MS14	4	2019-06-29	4 vs. 5	0.8	1	2	2
MS14	5	2019-06-30	4 vs. 5	0.8	1	1	2
Subject	Day	Date	Pair	Ratio	Difference	Correct trials	Total trials	Percentage
MS16	1	2019-06-26	1 vs. 5	0.2	4	2	2	1
MS16	2	2019-06-27	1 vs. 5	0.2	4	2	2
MS16	3	2019-06-28	1 vs. 5	0.2	4	2	2
MS16	4	2019-06-29	1 vs. 5	0.2	4	2	2
MS16	5	2019-06-30	1 vs. 5	0.2	4	2	2
MS16	1	2019-06-26	1 vs. 4	0.25	3	2	2	0.9
MS16	2	2019-06-27	1 vs. 4	0.25	3	2	2
MS16	3	2019-06-28	1 vs. 4	0.25	3	2	2
MS16	4	2019-06-29	1 vs. 4	0.25	3	2	2
MS16	5	2019-06-30	1 vs. 4	0.25	3	1	2
MS16	1	2019-06-26	1 vs. 3	0.34	2	1	2	0.9
MS16	2	2019-06-27	1 vs. 3	0.34	2	2	2
MS16	3	2019-06-28	1 vs. 3	0.34	2	2	2
MS16	4	2019-06-29	1 vs. 3	0.34	2	2	2
MS16	5	2019-06-30	1 vs. 3	0.34	2	2	2
MS16	1	2019-06-26	2 vs. 5	0.4	3	1	2	0.9
MS16	2	2019-06-27	2 vs. 5	0.4	3	2	2
MS16	3	2019-06-28	2 vs. 5	0.4	3	2	2
MS16	4	2019-06-29	2 vs. 5	0.4	3	2	2
MS16	5	2019-06-30	2 vs. 5	0.4	3	2	2
MS16	1	2019-06-26	1 vs. 2	0.5	1	2	2	0.9
MS16	2	2019-06-27	1 vs. 2	0.5	1	1	2
MS16	3	2019-06-28	1 vs. 2	0.5	1	2	2
MS16	4	2019-06-29	1 vs. 2	0.5	1	2	2
MS16	5	2019-06-30	1 vs. 2	0.5	1	2	2
MS16	1	2019-06-26	2 vs. 4	0.5	2	2	2	0.8
MS16	2	2019-06-27	2 vs. 4	0.5	2	2	2
MS16	3	2019-06-28	2 vs. 4	0.5	2	1	2
MS16	4	2019-06-29	2 vs. 4	0.5	2	2	2
MS16	5	2019-06-30	2 vs. 4	0.5	2	1	2
MS16	1	2019-06-26	3 vs. 5	0.6	2	2	2	0.8
MS16	2	2019-06-27	3 vs. 5	0.6	2	2	2
MS16	3	2019-06-28	3 vs. 5	0.6	2	1	2
MS16	4	2019-06-29	3 vs. 5	0.6	2	1	2
MS16	5	2019-06-30	3 vs. 5	0.6	2	2	2
MS16	1	2019-06-26	2 vs. 3	0.67	1	1	2	0.6
MS16	2	2019-06-27	2 vs. 3	0.67	1	1	2
MS16	3	2019-06-28	2 vs. 3	0.67	1	1	2
MS16	4	2019-06-29	2 vs. 3	0.67	1	1	2
MS16	5	2019-06-30	2 vs. 3	0.67	1	2	2
MS16	1	2019-06-26	3 vs. 4	0.75	1	2	2	0.5
MS16	2	2019-06-27	3 vs. 4	0.75	1	1	2
MS16	3	2019-06-28	3 vs. 4	0.75	1	1	2
MS16	4	2019-06-29	3 vs. 4	0.75	1	1	2
MS16	5	2019-06-30	3 vs. 4	0.75	1	0	2
MS16	1	2019-06-26	4 vs. 5	0.8	1	0	2	0.5
MS16	2	2019-06-27	4 vs. 5	0.8	1	1	2
MS16	3	2019-06-28	4 vs. 5	0.8	1	1	2
MS16	4	2019-06-29	4 vs. 5	0.8	1	1	2
MS16	5	2019-06-30	4 vs. 5	0.8	1	2	2
Subject	Day	Date	Pair	Ratio	Difference	Correct trials	Total trials	Percentage
MS31	1	2019-06-26	1 vs. 5	0.2	4	1	2	0.9
MS31	2	2019-06-27	1 vs. 5	0.2	4	2	2
MS31	3	2019-06-28	1 vs. 5	0.2	4	2	2
MS31	4	2019-06-29	1 vs. 5	0.2	4	2	2
MS31	5	2019-06-30	1 vs. 5	0.2	4	2	2
MS31	1	2019-06-26	1 vs. 4	0.25	3	1	2	0.9
MS31	2	2019-06-27	1 vs. 4	0.25	3	2	2
MS31	3	2019-06-28	1 vs. 4	0.25	3	2	2
MS31	4	2019-06-29	1 vs. 4	0.25	3	2	2
MS31	5	2019-06-30	1 vs. 4	0.25	3	2	2
MS31	1	2019-06-26	1 vs. 3	0.34	2	1	2	0.8
MS31	2	2019-06-27	1 vs. 3	0.34	2	2	2
MS31	3	2019-06-28	1 vs. 3	0.34	2	1	2
MS31	4	2019-06-29	1 vs. 3	0.34	2	2	2
MS31	5	2019-06-30	1 vs. 3	0.34	2	2	2
MS31	1	2019-06-26	2 vs. 5	0.4	3	1	2	0.7
MS31	2	2019-06-27	2 vs. 5	0.4	3	1	2
MS31	3	2019-06-28	2 vs. 5	0.4	3	1	2
MS31	4	2019-06-29	2 vs. 5	0.4	3	2	2
MS31	5	2019-06-30	2 vs. 5	0.4	3	2	2
MS31	1	2019-06-26	1 vs. 2	0.5	1	2	2	0.8
MS31	2	2019-06-27	1 vs. 2	0.5	1	1	2
MS31	3	2019-06-28	1 vs. 2	0.5	1	2	2
MS31	4	2019-06-29	1 vs. 2	0.5	1	1	2
MS31	5	2019-06-30	1 vs. 2	0.5	1	2	2
MS31	1	2019-06-26	2 vs. 4	0.5	2	2	2	0.5
MS31	2	2019-06-27	2 vs. 4	0.5	2	0	2
MS31	3	2019-06-28	2 vs. 4	0.5	2	1	2
MS31	4	2019-06-29	2 vs. 4	0.5	2	1	2
MS31	5	2019-06-30	2 vs. 4	0.5	2	1	2
MS31	1	2019-06-26	3 vs. 5	0.6	2	1	2	0.6
MS31	2	2019-06-27	3 vs. 5	0.6	2	1	2
MS31	3	2019-06-28	3 vs. 5	0.6	2	1	2
MS31	4	2019-06-29	3 vs. 5	0.6	2	2	2
MS31	5	2019-06-30	3 vs. 5	0.6	2	1	2
MS31	1	2019-06-26	2 vs. 3	0.67	1	1	2	0.6
MS31	2	2019-06-27	2 vs. 3	0.67	1	1	2
MS31	3	2019-06-28	2 vs. 3	0.67	1	1	2
MS31	4	2019-06-29	2 vs. 3	0.67	1	1	2
MS31	5	2019-06-30	2 vs. 3	0.67	1	2	2
MS31	1	2019-06-26	3 vs. 4	0.75	1	2	2	0.5
MS31	2	2019-06-27	3 vs. 4	0.75	1	1	2
MS31	3	2019-06-28	3 vs. 4	0.75	1	1	2
MS31	4	2019-06-29	3 vs. 4	0.75	1	1	2
MS31	5	2019-06-30	3 vs. 4	0.75	1	0	2
MS31	1	2019-06-26	4 vs. 5	0.8	1	0	2	0.7
MS31	2	2019-06-27	4 vs. 5	0.8	1	2	2
MS31	3	2019-06-28	4 vs. 5	0.8	1	2	2
MS31	4	2019-06-29	4 vs. 5	0.8	1	1	2
MS31	5	2019-06-30	4 vs. 5	0.8	1	2	2
Subject	Day	Date	Pair	Ratio	Difference	Correct trials	Total trials	Percentage
MS33	1	2019-06-26	1 vs. 5	0.2	4	2	2	1
MS33	2	2019-06-27	1 vs. 5	0.2	4	2	2
MS33	3	2019-06-28	1 vs. 5	0.2	4	2	2
MS33	4	2019-06-29	1 vs. 5	0.2	4	2	2
MS33	5	2019-06-30	1 vs. 5	0.2	4	2	2
MS33	1	2019-06-26	1 vs. 4	0.25	3	2	2	1
MS33	2	2019-06-27	1 vs. 4	0.25	3	2	2
MS33	3	2019-06-28	1 vs. 4	0.25	3	2	2
MS33	4	2019-06-29	1 vs. 4	0.25	3	2	2
MS33	5	2019-06-30	1 vs. 4	0.25	3	2	2
MS33	1	2019-06-26	1 vs. 3	0.34	2	2	2	0.9
MS33	2	2019-06-27	1 vs. 3	0.34	2	1	2
MS33	3	2019-06-28	1 vs. 3	0.34	2	2	2
MS33	4	2019-06-29	1 vs. 3	0.34	2	2	2
MS33	5	2019-06-30	1 vs. 3	0.34	2	2	2
MS33	1	2019-06-26	2 vs. 5	0.4	3	2	2	0.7
MS33	2	2019-06-27	2 vs. 5	0.4	3	1	2
MS33	3	2019-06-28	2 vs. 5	0.4	3	2	2
MS33	4	2019-06-29	2 vs. 5	0.4	3	2	2
MS33	5	2019-06-30	2 vs. 5	0.4	3	0	2
MS33	1	2019-06-26	1 vs. 2	0.5	1	1	2	0.4
MS33	2	2019-06-27	1 vs. 2	0.5	1	1	2
MS33	3	2019-06-28	1 vs. 2	0.5	1	1	2
MS33	4	2019-06-29	1 vs. 2	0.5	1	0	2
MS33	5	2019-06-30	1 vs. 2	0.5	1	1	2
MS33	1	2019-06-26	2 vs. 4	0.5	2	2	2	0.8
MS33	2	2019-06-27	2 vs. 4	0.5	2	2	2
MS33	3	2019-06-28	2 vs. 4	0.5	2	1	2
MS33	4	2019-06-29	2 vs. 4	0.5	2	1	2
MS33	5	2019-06-30	2 vs. 4	0.5	2	2	2
MS33	1	2019-06-26	3 vs. 5	0.6	2	1	2	0.6
MS33	2	2019-06-27	3 vs. 5	0.6	2	2	2
MS33	3	2019-06-28	3 vs. 5	0.6	2	2	2
MS33	4	2019-06-29	3 vs. 5	0.6	2	1	2
MS33	5	2019-06-30	3 vs. 5	0.6	2	0	2
MS33	1	2019-06-26	2 vs. 3	0.67	1	0	2	0.5
MS33	2	2019-06-27	2 vs. 3	0.67	1	2	2
MS33	3	2019-06-28	2 vs. 3	0.67	1	1	2
MS33	4	2019-06-29	2 vs. 3	0.67	1	1	2
MS33	5	2019-06-30	2 vs. 3	0.67	1	1	2
MS33	1	2019-06-26	3 vs. 4	0.75	1	2	2	0.7
MS33	2	2019-06-27	3 vs. 4	0.75	1	0	2
MS33	3	2019-06-28	3 vs. 4	0.75	1	2	2
MS33	4	2019-06-29	3 vs. 4	0.75	1	2	2
MS33	5	2019-06-30	3 vs. 4	0.75	1	1	2
MS33	1	2019-06-26	4 vs. 5	0.8	1	1	2	0.8
MS33	2	2019-06-27	4 vs. 5	0.8	1	2	2
MS33	3	2019-06-28	4 vs. 5	0.8	1	2	2
MS33	4	2019-06-29	4 vs. 5	0.8	1	1	2
MS33	5	2019-06-30	4 vs. 5	0.8	1	2	2

## Sheet: Exp. 2 - Phase II
Subject	Day	Date	Pair	Ratio	Difference	Correct trials	Total trials	Percentage
MS11	1	2019-07-01	2 vs. 10	0.2	8	2	2	0.9
MS11	2	2019-07-02	2 vs. 10	0.2	8	2	2
MS11	3	2019-07-03	2 vs. 10	0.2	8	2	2
MS11	4	2019-07-04	2 vs. 10	0.2	8	2	2
MS11	5	2019-07-05	2 vs. 10	0.2	8	1	2
MS11	1	2019-07-01	2 vs. 8	0.25	6	2	2	1
MS11	2	2019-07-02	2 vs. 8	0.25	6	2	2
MS11	3	2019-07-03	2 vs. 8	0.25	6	2	2
MS11	4	2019-07-04	2 vs. 8	0.25	6	2	2
MS11	5	2019-07-05	2 vs. 8	0.25	6	2	2
MS11	1	2019-07-01	2 vs. 6	0.33	4	1	2	0.5
MS11	2	2019-07-02	2 vs. 6	0.33	4	1	2
MS11	3	2019-07-03	2 vs. 6	0.33	4	1	2
MS11	4	2019-07-04	2 vs. 6	0.33	4	1	2
MS11	5	2019-07-05	2 vs. 6	0.33	4	1	2
MS11	1	2019-07-01	3 vs. 9	0.33	6	2	2	0.9
MS11	2	2019-07-02	3 vs. 9	0.33	6	2	2
MS11	3	2019-07-03	3 vs. 9	0.33	6	1	2
MS11	4	2019-07-04	3 vs. 9	0.33	6	2	2
MS11	5	2019-07-05	3 vs. 9	0.33	6	2	2
MS11	1	2019-07-01	4 vs. 10	0.4	6	0	2	0.5
MS11	2	2019-07-02	4 vs. 10	0.4	6	1	2
MS11	3	2019-07-03	4 vs. 10	0.4	6	2	2
MS11	4	2019-07-04	4 vs. 10	0.4	6	1	2
MS11	5	2019-07-05	4 vs. 10	0.4	6	1	2
MS11	1	2019-07-01	4 vs. 8	0.5	4	0	2	0.5
MS11	2	2019-07-02	4 vs. 8	0.5	4	2	2
MS11	3	2019-07-03	4 vs. 8	0.5	4	1	2
MS11	4	2019-07-04	4 vs. 8	0.5	4	2	2
MS11	5	2019-07-05	4 vs. 8	0.5	4	0	2
MS11	1	2019-07-01	6 vs. 10	0.6	4	2	2	0.7
MS11	2	2019-07-02	6 vs. 10	0.6	4	1	2
MS11	3	2019-07-03	6 vs. 10	0.6	4	2	2
MS11	4	2019-07-04	6 vs. 10	0.6	4	1	2
MS11	5	2019-07-05	6 vs. 10	0.6	4	1	2
MS11	1	2019-07-01	4 vs. 6	0.67	2	1	2	0.6
MS11	2	2019-07-02	4 vs. 6	0.67	2	1	2
MS11	3	2019-07-03	4 vs. 6	0.67	2	0	2
MS11	4	2019-07-04	4 vs. 6	0.67	2	2	2
MS11	5	2019-07-05	4 vs. 6	0.67	2	2	2
MS11	1	2019-07-01	6 vs. 9	0.67	3	1	2	0.6
MS11	2	2019-07-02	6 vs. 9	0.67	3	0	2
MS11	3	2019-07-03	6 vs. 9	0.67	3	2	2
MS11	4	2019-07-04	6 vs. 9	0.67	3	1	2
MS11	5	2019-07-05	6 vs. 9	0.67	3	2	2
MS11	1	2019-07-01	6 vs. 8	0.75	2	2	2	0.6
MS11	2	2019-07-02	6 vs. 8	0.75	2	0	2
MS11	3	2019-07-03	6 vs. 8	0.75	2	1	2
MS11	4	2019-07-04	6 vs. 8	0.75	2	1	2
MS11	5	2019-07-05	6 vs. 8	0.75	2	2	2
MS11	1	2019-07-01	8 vs. 10	0.8	2	2	2	0.7
MS11	2	2019-07-02	8 vs. 10	0.8	2	1	2
MS11	3	2019-07-03	8 vs. 10	0.8	2	1	2
MS11	4	2019-07-04	8 vs. 10	0.8	2	2	2
MS11	5	2019-07-05	8 vs. 10	0.8	2	1	2
Subject	Day	Date	Pair	Ratio	Difference	Correct trials	Total trials	Percentage
MS14	1	2019-07-01	2 vs. 10	0.2	8	1	2	0.9
MS14	2	2019-07-02	2 vs. 10	0.2	8	2	2
MS14	3	2019-07-03	2 vs. 10	0.2	8	2	2
MS14	4	2019-07-04	2 vs. 10	0.2	8	2	2
MS14	5	2019-07-05	2 vs. 10	0.2	8	2	2
MS14	1	2019-07-01	2 vs. 8	0.25	6	2	2	1
MS14	2	2019-07-02	2 vs. 8	0.25	6	2	2
MS14	3	2019-07-03	2 vs. 8	0.25	6	2	2
MS14	4	2019-07-04	2 vs. 8	0.25	6	2	2
MS14	5	2019-07-05	2 vs. 8	0.25	6	2	2
MS14	1	2019-07-01	2 vs. 6	0.33	4	2	2	0.7
MS14	2	2019-07-02	2 vs. 6	0.33	4	1	2
MS14	3	2019-07-03	2 vs. 6	0.33	4	1	2
MS14	4	2019-07-04	2 vs. 6	0.33	4	1	2
MS14	5	2019-07-05	2 vs. 6	0.33	4	2	2
MS14	1	2019-07-01	3 vs. 9	0.33	6	2	2	1
MS14	2	2019-07-02	3 vs. 9	0.33	6	2	2
MS14	3	2019-07-03	3 vs. 9	0.33	6	2	2
MS14	4	2019-07-04	3 vs. 9	0.33	6	2	2
MS14	5	2019-07-05	3 vs. 9	0.33	6	2	2
MS14	1	2019-07-01	4 vs. 10	0.4	6	2	2	0.9
MS14	2	2019-07-02	4 vs. 10	0.4	6	2	2
MS14	3	2019-07-03	4 vs. 10	0.4	6	2	2
MS14	4	2019-07-04	4 vs. 10	0.4	6	1	2
MS14	5	2019-07-05	4 vs. 10	0.4	6	2	2
MS14	1	2019-07-01	4 vs. 8	0.5	4	1	2	0.8
MS14	2	2019-07-02	4 vs. 8	0.5	4	2	2
MS14	3	2019-07-03	4 vs. 8	0.5	4	2	2
MS14	4	2019-07-04	4 vs. 8	0.5	4	2	2
MS14	5	2019-07-05	4 vs. 8	0.5	4	1	2
MS14	1	2019-07-01	6 vs. 10	0.6	4	1	2	0.9
MS14	2	2019-07-02	6 vs. 10	0.6	4	2	2
MS14	3	2019-07-03	6 vs. 10	0.6	4	2	2
MS14	4	2019-07-04	6 vs. 10	0.6	4	2	2
MS14	5	2019-07-05	6 vs. 10	0.6	4	2	2
MS14	1	2019-07-01	4 vs. 6	0.67	2	1	2	0.8
MS14	2	2019-07-02	4 vs. 6	0.67	2	2	2
MS14	3	2019-07-03	4 vs. 6	0.67	2	2	2
MS14	4	2019-07-04	4 vs. 6	0.67	2	2	2
MS14	5	2019-07-05	4 vs. 6	0.67	2	1	2
MS14	1	2019-07-01	6 vs. 9	0.67	3	2	2	0.7
MS14	2	2019-07-02	6 vs. 9	0.67	3	0	2
MS14	3	2019-07-03	6 vs. 9	0.67	3	1	2
MS14	4	2019-07-04	6 vs. 9	0.67	3	2	2
MS14	5	2019-07-05	6 vs. 9	0.67	3	2	2
MS14	1	2019-07-01	6 vs. 8	0.75	2	1	2	0.8
MS14	2	2019-07-02	6 vs. 8	0.75	2	1	2
MS14	3	2019-07-03	6 vs. 8	0.75	2	2	2
MS14	4	2019-07-04	6 vs. 8	0.75	2	2	2
MS14	5	2019-07-05	6 vs. 8	0.75	2	2	2
MS14	1	2019-07-01	8 vs. 10	0.8	2	0	2	0.8
MS14	2	2019-07-02	8 vs. 10	0.8	2	1	1
MS14	3	2019-07-03	8 vs. 10	0.8	2	3	3
MS14	4	2019-07-04	8 vs. 10	0.8	2	2	2
MS14	5	2019-07-05	8 vs. 10	0.8	2	2	2
Subject	Day	Date	Pair	Ratio	Difference	Correct trials	Total trials	Percentage
MS16	1	2019-07-01	2 vs. 10	0.2	8	2	2	1
MS16	2	2019-07-02	2 vs. 10	0.2	8	2	2
MS16	3	2019-07-03	2 vs. 10	0.2	8	2	2
MS16	4	2019-07-04	2 vs. 10	0.2	8	2	2
MS16	5	2019-07-05	2 vs. 10	0.2	8	2	2
MS16	1	2019-07-01	2 vs. 8	0.25	6	2	2	1
MS16	2	2019-07-02	2 vs. 8	0.25	6	2	2
MS16	3	2019-07-03	2 vs. 8	0.25	6	2	2
MS16	4	2019-07-04	2 vs. 8	0.25	6	2	2
MS16	5	2019-07-05	2 vs. 8	0.25	6	2	2
MS16	1	2019-07-01	2 vs. 6	0.33	4	2	2	0.9
MS16	2	2019-07-02	2 vs. 6	0.33	4	1	2
MS16	3	2019-07-03	2 vs. 6	0.33	4	2	2
MS16	4	2019-07-04	2 vs. 6	0.33	4	2	2
MS16	5	2019-07-05	2 vs. 6	0.33	4	2	2
MS16	1	2019-07-01	3 vs. 9	0.33	6	2	2	0.6
MS16	2	2019-07-02	3 vs. 9	0.33	6	0	2
MS16	3	2019-07-03	3 vs. 9	0.33	6	1	2
MS16	4	2019-07-04	3 vs. 9	0.33	6	1	2
MS16	5	2019-07-05	3 vs. 9	0.33	6	2	2
MS16	1	2019-07-01	4 vs. 10	0.4	6	2	2	0.9
MS16	2	2019-07-02	4 vs. 10	0.4	6	2	2
MS16	3	2019-07-03	4 vs. 10	0.4	6	2	2
MS16	4	2019-07-04	4 vs. 10	0.4	6	1	2
MS16	5	2019-07-05	4 vs. 10	0.4	6	2	2
MS16	1	2019-07-01	4 vs. 8	0.5	4	2	2	0.8
MS16	2	2019-07-02	4 vs. 8	0.5	4	1	2
MS16	3	2019-07-03	4 vs. 8	0.5	4	2	2
MS16	4	2019-07-04	4 vs. 8	0.5	4	2	2
MS16	5	2019-07-05	4 vs. 8	0.5	4	1	2
MS16	1	2019-07-01	6 vs. 10	0.6	4	2	2	0.9
MS16	2	2019-07-02	6 vs. 10	0.6	4	1	1
MS16	3	2019-07-03	6 vs. 10	0.6	4	3	3
MS16	4	2019-07-04	6 vs. 10	0.6	4	1	2
MS16	5	2019-07-05	6 vs. 10	0.6	4	2	2
MS16	1	2019-07-01	4 vs. 6	0.67	2	1	2	0.5
MS16	2	2019-07-02	4 vs. 6	0.67	2	2	2
MS16	3	2019-07-03	4 vs. 6	0.67	2	0	2
MS16	4	2019-07-04	4 vs. 6	0.67	2	2	2
MS16	5	2019-07-05	4 vs. 6	0.67	2	0	2
MS16	1	2019-07-01	6 vs. 9	0.67	3	1	2	0.6
MS16	2	2019-07-02	6 vs. 9	0.67	3	2	2
MS16	3	2019-07-03	6 vs. 9	0.67	3	1	2
MS16	4	2019-07-04	6 vs. 9	0.67	3	1	2
MS16	5	2019-07-05	6 vs. 9	0.67	3	1	2
MS16	1	2019-07-01	6 vs. 8	0.75	2	2	2	0.8
MS16	2	2019-07-02	6 vs. 8	0.75	2	1	2
MS16	3	2019-07-03	6 vs. 8	0.75	2	1	2
MS16	4	2019-07-04	6 vs. 8	0.75	2	2	2
MS16	5	2019-07-05	6 vs. 8	0.75	2	2	2
MS16	1	2019-07-01	8 vs. 10	0.8	2	1	1	0.8
MS16	2	2019-07-02	8 vs. 10	0.8	2	2	3
MS16	3	2019-07-03	8 vs. 10	0.8	2	1	2
MS16	4	2019-07-04	8 vs. 10	0.8	2	2	2
MS16	5	2019-07-05	8 vs. 10	0.8	2	2	2
Subject	Day	Date	Pair	Ratio	Difference	Correct trials	Total trials	Percentage
MS31	1	2019-07-01	2 vs. 10	0.2	8	2	2	0.9
MS31	2	2019-07-02	2 vs. 10	0.2	8	2	2
MS31	3	2019-07-03	2 vs. 10	0.2	8	1	2
MS31	4	2019-07-04	2 vs. 10	0.2	8	2	2
MS31	5	2019-07-05	2 vs. 10	0.2	8	2	2
MS31	1	2019-07-01	2 vs. 8	0.25	6	2	2	0.7
MS31	2	2019-07-02	2 vs. 8	0.25	6	0	1
MS31	3	2019-07-03	2 vs. 8	0.25	6	3	3
MS31	4	2019-07-04	2 vs. 8	0.25	6	1	2
MS31	5	2019-07-05	2 vs. 8	0.25	6	1	2
MS31	1	2019-07-01	2 vs. 6	0.33	4	1	2	0.7
MS31	2	2019-07-02	2 vs. 6	0.33	4	2	2
MS31	3	2019-07-03	2 vs. 6	0.33	4	1	2
MS31	4	2019-07-04	2 vs. 6	0.33	4	2	2
MS31	5	2019-07-05	2 vs. 6	0.33	4	1	2
MS31	1	2019-07-01	3 vs. 9	0.33	6	1	2	0.7
MS31	2	2019-07-02	3 vs. 9	0.33	6	1	2
MS31	3	2019-07-03	3 vs. 9	0.33	6	2	2
MS31	4	2019-07-04	3 vs. 9	0.33	6	1	2
MS31	5	2019-07-05	3 vs. 9	0.33	6	2	2
MS31	1	2019-07-01	4 vs. 10	0.4	6	2	2	1
MS31	2	2019-07-02	4 vs. 10	0.4	6	2	2
MS31	3	2019-07-03	4 vs. 10	0.4	6	2	2
MS31	4	2019-07-04	4 vs. 10	0.4	6	2	2
MS31	5	2019-07-05	4 vs. 10	0.4	6	2	2
MS31	1	2019-07-01	4 vs. 8	0.5	4	1	2	0.9
MS31	2	2019-07-02	4 vs. 8	0.5	4	2	2
MS31	3	2019-07-03	4 vs. 8	0.5	4	2	2
MS31	4	2019-07-04	4 vs. 8	0.5	4	2	2
MS31	5	2019-07-05	4 vs. 8	0.5	4	2	2
MS31	1	2019-07-01	6 vs. 10	0.6	4	0	2	0.6
MS31	2	2019-07-02	6 vs. 10	0.6	4	2	2
MS31	3	2019-07-03	6 vs. 10	0.6	4	1	1
MS31	4	2019-07-04	6 vs. 10	0.6	4	0	2
MS31	5	2019-07-05	6 vs. 10	0.6	4	3	3
MS31	1	2019-07-01	4 vs. 6	0.67	2	1	2	0.7
MS31	2	2019-07-02	4 vs. 6	0.67	2	2	2
MS31	3	2019-07-03	4 vs. 6	0.67	2	0	2
MS31	4	2019-07-04	4 vs. 6	0.67	2	2	2
MS31	5	2019-07-05	4 vs. 6	0.67	2	2	2
MS31	1	2019-07-01	6 vs. 9	0.67	3	1	2	0.9
MS31	2	2019-07-02	6 vs. 9	0.67	3	2	2
MS31	3	2019-07-03	6 vs. 9	0.67	3	1	1
MS31	4	2019-07-04	6 vs. 9	0.67	3	2	2
MS31	5	2019-07-05	6 vs. 9	0.67	3	3	3
MS31	1	2019-07-01	6 vs. 8	0.75	2	2	2	0.8
MS31	2	2019-07-02	6 vs. 8	0.75	2	2	2
MS31	3	2019-07-03	6 vs. 8	0.75	2	2	2
MS31	4	2019-07-04	6 vs. 8	0.75	2	0	2
MS31	5	2019-07-05	6 vs. 8	0.75	2	2	2
MS31	1	2019-07-01	8 vs. 10	0.8	2	2	2	0.9
MS31	2	2019-07-02	8 vs. 10	0.8	2	2	2
MS31	3	2019-07-03	8 vs. 10	0.8	2	2	2
MS31	4	2019-07-04	8 vs. 10	0.8	2	1	2
MS31	5	2019-07-05	8 vs. 10	0.8	2	2	2
Subject	Day	Date	Pair	Ratio	Difference	Correct trials	Total trials	Percentage
MS33	1	2019-07-01	2 vs. 10	0.2	8	2	2	0.9
MS33	2	2019-07-02	2 vs. 10	0.2	8	2	2
MS33	3	2019-07-03	2 vs. 10	0.2	8	2	2
MS33	4	2019-07-04	2 vs. 10	0.2	8	2	2
MS33	5	2019-07-05	2 vs. 10	0.2	8	1	2
MS33	1	2019-07-01	2 vs. 8	0.25	6	2	2	1
MS33	2	2019-07-02	2 vs. 8	0.25	6	2	2
MS33	3	2019-07-03	2 vs. 8	0.25	6	2	2
MS33	4	2019-07-04	2 vs. 8	0.25	6	2	2
MS33	5	2019-07-05	2 vs. 8	0.25	6	2	2
MS33	1	2019-07-01	2 vs. 6	0.33	4	2	2	0.9
MS33	2	2019-07-02	2 vs. 6	0.33	4	2	2
MS33	3	2019-07-03	2 vs. 6	0.33	4	1	2
MS33	4	2019-07-04	2 vs. 6	0.33	4	2	2
MS33	5	2019-07-05	2 vs. 6	0.33	4	2	2
MS33	1	2019-07-01	3 vs. 9	0.33	6	2	2	0.9
MS33	2	2019-07-02	3 vs. 9	0.33	6	2	2
MS33	3	2019-07-03	3 vs. 9	0.33	6	2	2
MS33	4	2019-07-04	3 vs. 9	0.33	6	1	2
MS33	5	2019-07-05	3 vs. 9	0.33	6	2	2
MS33	1	2019-07-01	4 vs. 10	0.4	6	2	2	0.9
MS33	2	2019-07-02	4 vs. 10	0.4	6	2	2
MS33	3	2019-07-03	4 vs. 10	0.4	6	1	2
MS33	4	2019-07-04	4 vs. 10	0.4	6	2	2
MS33	5	2019-07-05	4 vs. 10	0.4	6	2	2
MS33	1	2019-07-01	4 vs. 8	0.5	4	2	2	0.8
MS33	2	2019-07-02	4 vs. 8	0.5	4	0	2
MS33	3	2019-07-03	4 vs. 8	0.5	4	2	2
MS33	4	2019-07-04	4 vs. 8	0.5	4	2	2
MS33	5	2019-07-05	4 vs. 8	0.5	4	2	2
MS33	1	2019-07-01	6 vs. 10	0.6	4	2	2	0.6
MS33	2	2019-07-02	6 vs. 10	0.6	4	2	2
MS33	3	2019-07-03	6 vs. 10	0.6	4	0	2
MS33	4	2019-07-04	6 vs. 10	0.6	4	1	2
MS33	5	2019-07-05	6 vs. 10	0.6	4	1	2
MS33	1	2019-07-01	4 vs. 6	0.67	2	1	2	0.6
MS33	2	2019-07-02	4 vs. 6	0.67	2	2	2
MS33	3	2019-07-03	4 vs. 6	0.67	2	0	2
MS33	4	2019-07-04	4 vs. 6	0.67	2	1	2
MS33	5	2019-07-05	4 vs. 6	0.67	2	2	2
MS33	1	2019-07-01	6 vs. 9	0.67	3	2	2	0.6
MS33	2	2019-07-02	6 vs. 9	0.67	3	1	2
MS33	3	2019-07-03	6 vs. 9	0.67	3	0	2
MS33	4	2019-07-04	6 vs. 9	0.67	3	1	2
MS33	5	2019-07-05	6 vs. 9	0.67	3	2	2
MS33	1	2019-07-01	6 vs. 8	0.75	2	2	2	0.9
MS33	2	2019-07-02	6 vs. 8	0.75	2	1	2
MS33	3	2019-07-03	6 vs. 8	0.75	2	2	2
MS33	4	2019-07-04	6 vs. 8	0.75	2	2	2
MS33	5	2019-07-05	6 vs. 8	0.75	2	2	2
MS33	1	2019-07-01	8 vs. 10	0.8	2	1	2	0.6
MS33	2	2019-07-02	8 vs. 10	0.8	2	2	2
MS33	3	2019-07-03	8 vs. 10	0.8	2	1	2
MS33	4	2019-07-04	8 vs. 10	0.8	2	0	2
MS33	5	2019-07-05	8 vs. 10	0.8	2	2	2

## Sheet: Exp. 2 - Phase III
Subject	Day	Date	Pair	Ratio	Difference	Correct trials	Total trials	Percentage
MS11	1	2019-07-07	2 vs. 9	0.22	7	2	2	0.9
MS11	2	2019-07-08	2 vs. 9	0.22	7	1	2
MS11	3	2019-07-09	2 vs. 9	0.22	7	2	2
MS11	4	2019-07-10	2 vs. 9	0.22	7	2	2
MS11	5	2019-07-11	2 vs. 9	0.22	7	2	2
MS11	1	2019-07-07	3 vs. 8	0.38	5	1	1	0.6
MS11	2	2019-07-08	3 vs. 8	0.38	5	2	3
MS11	3	2019-07-09	3 vs. 8	0.38	5	0	2
MS11	4	2019-07-10	3 vs. 8	0.38	5	2	2
MS11	5	2019-07-11	3 vs. 8	0.38	5	2	2
MS11	1	2019-07-07	4 vs. 9	0.44	5	1	1	1
MS11	2	2019-07-08	4 vs. 9	0.44	5	2	2
MS11	3	2019-07-09	4 vs. 9	0.44	5	3	3
MS11	4	2019-07-10	4 vs. 9	0.44	5	2	2
MS11	5	2019-07-11	4 vs. 9	0.44	5	2	2
MS11	1	2019-07-07	3 vs. 6	0.5	3	2	2	0.6
MS11	2	2019-07-08	3 vs. 6	0.5	3	1	2
MS11	3	2019-07-09	3 vs. 6	0.5	3	1	2
MS11	4	2019-07-10	3 vs. 6	0.5	3	1	2
MS11	5	2019-07-11	3 vs. 6	0.5	3	1	2
MS11	1	2019-07-07	5 vs. 10	0.5	5	1	2	0.6
MS11	2	2019-07-08	5 vs. 10	0.5	5	1	2
MS11	3	2019-07-09	5 vs. 10	0.5	5	2	2
MS11	4	2019-07-10	5 vs. 10	0.5	5	1	2
MS11	5	2019-07-11	5 vs. 10	0.5	5	1	2
MS11	1	2019-07-07	4 vs. 7	0.57	3	1	2	0.9
MS11	2	2019-07-08	4 vs. 7	0.57	3	2	2
MS11	3	2019-07-09	4 vs. 7	0.57	3	2	2
MS11	4	2019-07-10	4 vs. 7	0.57	3	2	2
MS11	5	2019-07-11	4 vs. 7	0.57	3	2	2
MS11	1	2019-07-07	7 vs. 10	0.7	3	1	1	0.6
MS11	2	2019-07-08	7 vs. 10	0.7	3	2	3
MS11	3	2019-07-09	7 vs. 10	0.7	3	1	2
MS11	4	2019-07-10	7 vs. 10	0.7	3	1	2
MS11	5	2019-07-11	7 vs. 10	0.7	3	1	2
MS11	1	2019-07-07	7 vs. 9	0.78	2	2	2	0.9
MS11	2	2019-07-08	7 vs. 9	0.78	2	2	2
MS11	3	2019-07-09	7 vs. 9	0.78	2	1	2
MS11	4	2019-07-10	7 vs. 9	0.78	2	2	2
MS11	5	2019-07-11	7 vs. 9	0.78	2	2	2
MS11	1	2019-07-07	6 vs. 7	0.86	1	1	1	0.8
MS11	2	2019-07-08	6 vs. 7	0.86	1	2	2
MS11	3	2019-07-09	6 vs. 7	0.86	1	2	3
MS11	4	2019-07-10	6 vs. 7	0.86	1	2	2
MS11	5	2019-07-11	6 vs. 7	0.86	1	1	2
MS11	1	2019-07-07	8 vs. 9	0.89	1	2	2	0.8
MS11	2	2019-07-08	8 vs. 9	0.89	1	2	2
MS11	3	2019-07-09	8 vs. 9	0.89	1	1	2
MS11	4	2019-07-10	8 vs. 9	0.89	1	2	2
MS11	5	2019-07-11	8 vs. 9	0.89	1	1	2
MS11	1	2019-07-07	9 vs. 10	0.9	1	1	1	0.6
MS11	2	2019-07-08	9 vs. 10	0.9	1	1	2
MS11	3	2019-07-09	9 vs. 10	0.9	1	1	2
MS11	4	2019-07-10	9 vs. 10	0.9	1	1	3
MS11	5	2019-07-11	9 vs. 10	0.9	1	2	2
Subject	Day	Date	Pair	Ratio	Difference	Correct trials	Total trials	Percentage
MS14	1	2019-07-07	2 vs. 9	0.22	7	1	2	0.9
MS14	2	2019-07-08	2 vs. 9	0.22	7	2	2
MS14	3	2019-07-09	2 vs. 9	0.22	7	2	2
MS14	4	2019-07-10	2 vs. 9	0.22	7	2	2
MS14	5	2019-07-11	2 vs. 9	0.22	7	2	2
MS14	1	2019-07-07	3 vs. 8	0.38	5	2	2	1
MS14	2	2019-07-08	3 vs. 8	0.38	5	2	2
MS14	3	2019-07-09	3 vs. 8	0.38	5	2	2
MS14	4	2019-07-10	3 vs. 8	0.38	5	2	2
MS14	5	2019-07-11	3 vs. 8	0.38	5	2	2
MS14	1	2019-07-07	4 vs. 9	0.44	5	2	2	0.8
MS14	2	2019-07-08	4 vs. 9	0.44	5	2	2
MS14	3	2019-07-09	4 vs. 9	0.44	5	1	2
MS14	4	2019-07-10	4 vs. 9	0.44	5	1	2
MS14	5	2019-07-11	4 vs. 9	0.44	5	2	2
MS14	1	2019-07-07	3 vs. 6	0.5	3	1	2	0.9
MS14	2	2019-07-08	3 vs. 6	0.5	3	2	2
MS14	3	2019-07-09	3 vs. 6	0.5	3	2	2
MS14	4	2019-07-10	3 vs. 6	0.5	3	2	2
MS14	5	2019-07-11	3 vs. 6	0.5	3	2	2
MS14	1	2019-07-07	5 vs. 10	0.5	5	2	2	0.9
MS14	2	2019-07-08	5 vs. 10	0.5	5	2	2
MS14	3	2019-07-09	5 vs. 10	0.5	5	2	2
MS14	4	2019-07-10	5 vs. 10	0.5	5	1	2
MS14	5	2019-07-11	5 vs. 10	0.5	5	2	2
MS14	1	2019-07-07	4 vs. 7	0.57	3	2	2	0.7
MS14	2	2019-07-08	4 vs. 7	0.57	3	1	2
MS14	3	2019-07-09	4 vs. 7	0.57	3	2	2
MS14	4	2019-07-10	4 vs. 7	0.57	3	1	2
MS14	5	2019-07-11	4 vs. 7	0.57	3	1	2
MS14	1	2019-07-07	7 vs. 10	0.7	3	1	2	0.6
MS14	2	2019-07-08	7 vs. 10	0.7	3	1	2
MS14	3	2019-07-09	7 vs. 10	0.7	3	2	2
MS14	4	2019-07-10	7 vs. 10	0.7	3	2	2
MS14	5	2019-07-11	7 vs. 10	0.7	3	0	2
MS14	1	2019-07-07	7 vs. 9	0.78	2	1	2	0.6
MS14	2	2019-07-08	7 vs. 9	0.78	2	2	2
MS14	3	2019-07-09	7 vs. 9	0.78	2	1	2
MS14	4	2019-07-10	7 vs. 9	0.78	2	1	2
MS14	5	2019-07-11	7 vs. 9	0.78	2	1	2
MS14	1	2019-07-07	6 vs. 7	0.86	1	1	1	0.6
MS14	2	2019-07-08	6 vs. 7	0.86	1	2	3
MS14	3	2019-07-09	6 vs. 7	0.86	1	1	2
MS14	4	2019-07-10	6 vs. 7	0.86	1	1	2
MS14	5	2019-07-11	6 vs. 7	0.86	1	1	2
MS14	1	2019-07-07	8 vs. 9	0.89	1	1	2	0.6
MS14	2	2019-07-08	8 vs. 9	0.89	1	2	2
MS14	3	2019-07-09	8 vs. 9	0.89	1	1	2
MS14	4	2019-07-10	8 vs. 9	0.89	1	1	2
MS14	5	2019-07-11	8 vs. 9	0.89	1	1	2
MS14	1	2019-07-07	9 vs. 10	0.9	1	1	1	0.8
MS14	2	2019-07-08	9 vs. 10	0.9	1	2	3
MS14	3	2019-07-09	9 vs. 10	0.9	1	1	2
MS14	4	2019-07-10	9 vs. 10	0.9	1	2	2
MS14	5	2019-07-11	9 vs. 10	0.9	1	2	2
Subject	Day	Date	Pair	Ratio	Difference	Correct trials	Total trials	Percentage
MS16	1	2019-07-07	2 vs. 9	0.22	7	2	2	1
MS16	2	2019-07-08	2 vs. 9	0.22	7	2	2
MS16	3	2019-07-10	2 vs. 9	0.22	7	2	2
MS16	4	2019-07-11	2 vs. 9	0.22	7	2	2
MS16	5	2019-07-12	2 vs. 9	0.22	7	2	2
MS16	1	2019-07-07	3 vs. 8	0.38	5	2	2	0.9
MS16	2	2019-07-08	3 vs. 8	0.38	5	1	2
MS16	3	2019-07-10	3 vs. 8	0.38	5	2	2
MS16	4	2019-07-11	3 vs. 8	0.38	5	2	2
MS16	5	2019-07-12	3 vs. 8	0.38	5	2	2
MS16	1	2019-07-07	4 vs. 9	0.44	5	1	2	0.8
MS16	2	2019-07-08	4 vs. 9	0.44	5	1	2
MS16	3	2019-07-10	4 vs. 9	0.44	5	2	2
MS16	4	2019-07-11	4 vs. 9	0.44	5	2	2
MS16	5	2019-07-12	4 vs. 9	0.44	5	2	2
MS16	1	2019-07-07	3 vs. 6	0.5	3	2	2	1
MS16	2	2019-07-08	3 vs. 6	0.5	3	2	2
MS16	3	2019-07-10	3 vs. 6	0.5	3	2	2
MS16	4	2019-07-11	3 vs. 6	0.5	3	2	2
MS16	5	2019-07-12	3 vs. 6	0.5	3	2	2
MS16	1	2019-07-07	5 vs. 10	0.5	5	2	2	0.9
MS16	2	2019-07-08	5 vs. 10	0.5	5	2	2
MS16	3	2019-07-10	5 vs. 10	0.5	5	2	2
MS16	4	2019-07-11	5 vs. 10	0.5	5	1	2
MS16	5	2019-07-12	5 vs. 10	0.5	5	2	2
MS16	1	2019-07-07	4 vs. 7	0.57	3	2	2	0.8
MS16	2	2019-07-08	4 vs. 7	0.57	3	1	2
MS16	3	2019-07-10	4 vs. 7	0.57	3	2	2
MS16	4	2019-07-11	4 vs. 7	0.57	3	1	2
MS16	5	2019-07-12	4 vs. 7	0.57	3	2	2
MS16	1	2019-07-07	7 vs. 10	0.7	3	2	2	0.8
MS16	2	2019-07-08	7 vs. 10	0.7	3	1	2
MS16	3	2019-07-10	7 vs. 10	0.7	3	2	2
MS16	4	2019-07-11	7 vs. 10	0.7	3	1	2
MS16	5	2019-07-12	7 vs. 10	0.7	3	2	2
MS16	1	2019-07-07	7 vs. 9	0.78	2	2	2	1
MS16	2	2019-07-08	7 vs. 9	0.78	2	2	2
MS16	3	2019-07-10	7 vs. 9	0.78	2	2	2
MS16	4	2019-07-11	7 vs. 9	0.78	2	2	2
MS16	5	2019-07-12	7 vs. 9	0.78	2	2	2
MS16	1	2019-07-07	6 vs. 7	0.86	1	1	2	0.6
MS16	2	2019-07-08	6 vs. 7	0.86	1	1	2
MS16	3	2019-07-10	6 vs. 7	0.86	1	2	2
MS16	4	2019-07-11	6 vs. 7	0.86	1	2	2
MS16	5	2019-07-12	6 vs. 7	0.86	1	0	2
MS16	1	2019-07-07	8 vs. 9	0.89	1	2	2	0.7
MS16	2	2019-07-08	8 vs. 9	0.89	1	2	2
MS16	3	2019-07-10	8 vs. 9	0.89	1	0	2
MS16	4	2019-07-11	8 vs. 9	0.89	1	2	2
MS16	5	2019-07-12	8 vs. 9	0.89	1	1	2
MS16	1	2019-07-07	9 vs. 10	0.9	1	1	2	0.8
MS16	2	2019-07-08	9 vs. 10	0.9	1	2	2
MS16	3	2019-07-10	9 vs. 10	0.9	1	2	2
MS16	4	2019-07-11	9 vs. 10	0.9	1	1	2
MS16	5	2019-07-12	9 vs. 10	0.9	1	2	2
Subject	Day	Date	Pair	Ratio	Difference	Correct trials	Total trials	Percentage
MS31	1	2019-07-07	2 vs. 9	0.22	7	2	2	1
MS31	2	2019-07-08	2 vs. 9	0.22	7	2	2
MS31	3	2019-07-09	2 vs. 9	0.22	7	2	2
MS31	4	2019-07-10	2 vs. 9	0.22	7	2	2
MS31	5	2019-07-11	2 vs. 9	0.22	7	2	2
MS31	1	2019-07-07	3 vs. 8	0.38	5	2	2	1
MS31	2	2019-07-08	3 vs. 8	0.38	5	2	2
MS31	3	2019-07-09	3 vs. 8	0.38	5	2	2
MS31	4	2019-07-10	3 vs. 8	0.38	5	2	2
MS31	5	2019-07-11	3 vs. 8	0.38	5	2	2
MS31	1	2019-07-07	4 vs. 9	0.44	5	2	2	1
MS31	2	2019-07-08	4 vs. 9	0.44	5	2	2
MS31	3	2019-07-09	4 vs. 9	0.44	5	2	2
MS31	4	2019-07-10	4 vs. 9	0.44	5	2	2
MS31	5	2019-07-11	4 vs. 9	0.44	5	2	2
MS31	1	2019-07-07	3 vs. 6	0.5	3	2	2	0.8
MS31	2	2019-07-08	3 vs. 6	0.5	3	1	2
MS31	3	2019-07-09	3 vs. 6	0.5	3	1	2
MS31	4	2019-07-10	3 vs. 6	0.5	3	2	2
MS31	5	2019-07-11	3 vs. 6	0.5	3	2	2
MS31	1	2019-07-07	5 vs. 10	0.5	5	2	2	1
MS31	2	2019-07-08	5 vs. 10	0.5	5	2	2
MS31	3	2019-07-09	5 vs. 10	0.5	5	2	2
MS31	4	2019-07-10	5 vs. 10	0.5	5	2	2
MS31	5	2019-07-11	5 vs. 10	0.5	5	2	2
MS31	1	2019-07-07	4 vs. 7	0.57	3	2	2	0.9
MS31	2	2019-07-08	4 vs. 7	0.57	3	2	2
MS31	3	2019-07-09	4 vs. 7	0.57	3	1	2
MS31	4	2019-07-10	4 vs. 7	0.57	3	2	2
MS31	5	2019-07-11	4 vs. 7	0.57	3	2	2
MS31	1	2019-07-07	7 vs. 10	0.7	3	1	2	0.7
MS31	2	2019-07-08	7 vs. 10	0.7	3	2	2
MS31	3	2019-07-09	7 vs. 10	0.7	3	2	2
MS31	4	2019-07-10	7 vs. 10	0.7	3	2	2
MS31	5	2019-07-11	7 vs. 10	0.7	3	0	2
MS31	1	2019-07-07	7 vs. 9	0.78	2	2	2	0.7
MS31	2	2019-07-08	7 vs. 9	0.78	2	1	2
MS31	3	2019-07-09	7 vs. 9	0.78	2	2	2
MS31	4	2019-07-10	7 vs. 9	0.78	2	1	2
MS31	5	2019-07-11	7 vs. 9	0.78	2	1	2
MS31	1	2019-07-07	6 vs. 7	0.86	1	1	2	0.6
MS31	2	2019-07-08	6 vs. 7	0.86	1	2	2
MS31	3	2019-07-09	6 vs. 7	0.86	1	2	2
MS31	4	2019-07-10	6 vs. 7	0.86	1	0	2
MS31	5	2019-07-11	6 vs. 7	0.86	1	1	2
MS31	1	2019-07-07	8 vs. 9	0.89	1	1	2	0.8
MS31	2	2019-07-08	8 vs. 9	0.89	1	2	2
MS31	3	2019-07-09	8 vs. 9	0.89	1	2	2
MS31	4	2019-07-10	8 vs. 9	0.89	1	2	2
MS31	5	2019-07-11	8 vs. 9	0.89	1	1	2
MS31	1	2019-07-07	9 vs. 10	0.9	1	2	2	0.8
MS31	2	2019-07-08	9 vs. 10	0.9	1	1	2
MS31	3	2019-07-09	9 vs. 10	0.9	1	2	2
MS31	4	2019-07-10	9 vs. 10	0.9	1	2	2
MS31	5	2019-07-11	9 vs. 10	0.9	1	1	2
Subject	Day	Date	Pair	Ratio	Difference	Correct trials	Total trials	Percentage
MS33	1	2019-07-07	2 vs. 9	0.22	7	2	2	0.7
MS33	2	2019-07-08	2 vs. 9	0.22	7	1	2
MS33	3	2019-07-09	2 vs. 9	0.22	7	1	2
MS33	4	2019-07-10	2 vs. 9	0.22	7	2	2
MS33	5	2019-07-11	2 vs. 9	0.22	7	1	2
MS33	1	2019-07-07	3 vs. 8	0.38	5	2	2	0.9
MS33	2	2019-07-08	3 vs. 8	0.38	5	2	2
MS33	3	2019-07-09	3 vs. 8	0.38	5	2	2
MS33	4	2019-07-10	3 vs. 8	0.38	5	2	2
MS33	5	2019-07-11	3 vs. 8	0.38	5	1	2
MS33	1	2019-07-07	4 vs. 9	0.44	5	2	2	0.9
MS33	2	2019-07-08	4 vs. 9	0.44	5	2	2
MS33	3	2019-07-09	4 vs. 9	0.44	5	1	2
MS33	4	2019-07-10	4 vs. 9	0.44	5	2	2
MS33	5	2019-07-11	4 vs. 9	0.44	5	2	2
MS33	1	2019-07-07	3 vs. 6	0.5	3	2	2	0.7
MS33	2	2019-07-08	3 vs. 6	0.5	3	1	2
MS33	3	2019-07-09	3 vs. 6	0.5	3	1	2
MS33	4	2019-07-10	3 vs. 6	0.5	3	2	2
MS33	5	2019-07-11	3 vs. 6	0.5	3	1	2
MS33	1	2019-07-07	5 vs. 10	0.5	5	1	2	0.8
MS33	2	2019-07-08	5 vs. 10	0.5	5	2	2
MS33	3	2019-07-09	5 vs. 10	0.5	5	2	2
MS33	4	2019-07-10	5 vs. 10	0.5	5	2	2
MS33	5	2019-07-11	5 vs. 10	0.5	5	1	2
MS33	1	2019-07-07	4 vs. 7	0.57	3	1	2	0.8
MS33	2	2019-07-08	4 vs. 7	0.57	3	1	2
MS33	3	2019-07-09	4 vs. 7	0.57	3	2	2
MS33	4	2019-07-10	4 vs. 7	0.57	3	2	2
MS33	5	2019-07-11	4 vs. 7	0.57	3	2	2
MS33	1	2019-07-07	7 vs. 10	0.7	3	2	2	1
MS33	2	2019-07-08	7 vs. 10	0.7	3	2	2
MS33	3	2019-07-09	7 vs. 10	0.7	3	2	2
MS33	4	2019-07-10	7 vs. 10	0.7	3	2	2
MS33	5	2019-07-11	7 vs. 10	0.7	3	2	2
MS33	1	2019-07-07	7 vs. 9	0.78	2	2	2	0.9
MS33	2	2019-07-08	7 vs. 9	0.78	2	1	2
MS33	3	2019-07-09	7 vs. 9	0.78	2	2	2
MS33	4	2019-07-10	7 vs. 9	0.78	2	2	2
MS33	5	2019-07-11	7 vs. 9	0.78	2	2	2
MS33	1	2019-07-07	6 vs. 7	0.86	1	2	2	0.9
MS33	2	2019-07-08	6 vs. 7	0.86	1	2	2
MS33	3	2019-07-09	6 vs. 7	0.86	1	2	2
MS33	4	2019-07-10	6 vs. 7	0.86	1	1	2
MS33	5	2019-07-11	6 vs. 7	0.86	1	2	2
MS33	1	2019-07-07	8 vs. 9	0.89	1	2	2	1
MS33	2	2019-07-08	8 vs. 9	0.89	1	2	2
MS33	3	2019-07-09	8 vs. 9	0.89	1	2	2
MS33	4	2019-07-10	8 vs. 9	0.89	1	2	2
MS33	5	2019-07-11	8 vs. 9	0.89	1	2	2
MS33	1	2019-07-07	9 vs. 10	0.9	1	1	2	0.8
MS33	2	2019-07-08	9 vs. 10	0.9	1	2	2
MS33	3	2019-07-09	9 vs. 10	0.9	1	2	2
MS33	4	2019-07-10	9 vs. 10	0.9	1	1	2
MS33	5	2019-07-11	9 vs. 10	0.9	1	2	2
